# Supplementary material for: In Silico Analysis and Synthesis of Nafamostat Derivatives and Evaluation of Their Anti-SARS-CoV-2 Activity
Source: Viruses. 2022 Feb 14;14(2):389. doi: 10.3390/v14020389 (PMC8876814; doi:10.3390/v14020389)
Supplement: Supplementary file 1 [file viruses-14-00389-s001.zip]

Archive with 1 entries (1 files):
- viruses-1573140-supplementary.pdf
